# Supplementary material for: Potent AMA1-specific human monoclonal antibody against Plasmodium vivax Pre-erythrocytic and Blood Stages
Source: Nat Commun. 2024 Dec 4;15:10556. doi: 10.1038/s41467-024-53848-4 (PMC11618605; doi:10.1038/s41467-024-53848-4)
Supplement: Supplementary file 8 — Source Data [file 41467_2024_53848_MOESM8_ESM.xlsx]

## Sheet: Figure 1C
	PvAMA1_PaloAlto	PvAMA1_PNG16	PkAMA1	PfAMA1_3D7	TgAMA1
800801	8084	2316	181	21	22
	7200	1309	168	22	26.5
	5819	880	202	22	22
	3732	549	188	21	25
	2019	318	164.5	23	25
	1053	212	159	21.5	18.5
	517	147	138	20	19.5
	248	103	107	21	21
804805	12042	15710	295	23	20
	9452	14468	229	22	19
	6038	11044	185	23	26
	3247	7615.5	165	20	21
	1822	4612	180	22	21
	1012	2364	183	22	22
	523	1257	165.5	23	21
	253	613	140	20	23
806807	5690	4133.5	5899	3543	24.5
	2907	2027	3250	1834.5	21
	1556.5	1095	1751.5	875	21
	914	714	1076	493	23
	419.5	358	516.5	210	19
	230	229	322	117	21
	132	160	213	60.5	23
	85.5	117	152	35	18.5
808809	3209	339	561	91	22.5
	2682.5	196	270.5	48	18
	2296.5	179	207	33	18
	1768	186	223.5	26	18
	1160	157	181	24	20
	603	147	170.5	21	20
	323	121	150	20	19
	198	124	137	21	20.5
810811	8550	10702	441	22.5	21
	6767.5	7899	304	25	21
	7822.5	8660	232	23	26
	6538	6557	189	23	18.5
	4275	3896	145.5	22	20
	2278	2021	118.5	21.5	22.5
	1235	1005	92	21	22
	684	550.5	74	23	25
814815	2877	3359	1171	23	19
	1928	2580.5	894	22	16
	1136	1496	560.5	20.5	20
	599	811	326.5	22.5	18
	222	321	164	19	17.5
	138	213.5	152	20	20
	94.5	153	118	20	19
	75	136	127	19	19
816817	8972.5	10452	11253	8998.5	26
	8854.5	9616	10628	8619	24
	8580	8442	10762	7900	24
	8085	6896	9770.5	7319.5	20
	5695	4274.5	6327	4915	23
	3214.5	2230	4057	2470	24.5
	1832	1158	1992	1302.5	22
	975	644	1122	694	21.5
826827	6185	14202	13428.5	26	26
	5669	13103	12977	23	26
	4562	10646	10028	23	25
	3197	7463	7619	22	22.5
	1998.5	4266	4619	23	24
	1239	2272	2528	23	22
	539	1023	1037	20.5	19
	308	532	634	20	18
828829	2996	1242.5	891.5	21.5	21
	2398	579.5	442.5	20	20
	1817	283.5	228	21	19
	1159	137	109	21	19
	597	61.5	60	19	20
	322	35	39	19	18
	169.5	19	24	19	18
	93	12	21	19.5	18
830831	3534	8745.5	11186	24	24
	2806	6848	8926	24	23.5
	1913	4107	5667	22	22.5
	1217	2245	3181	21	20
	589	1141	1610	19	21
	359	671.5	928	19	20
	171	311	440	20	21
	96	161	222	20	18
832833	13257	14173.5	10882.5	24.5	22
	10454	12517.5	8891	24	26
	6657.5	8712	5933	25	22
	4106	5524.5	3657	23.5	26
	1899	2516	1788.5	22.5	24
	948	1308	771	22	22
	445	620	437	20	21
	238	317	222.5	20	21
838839	12473.5	9614	9332.5	24	125
	9236	6642	6808	24	71
	7055	5409.5	5626	24	41
	4017	2923	2989.5	23	32
	2147.5	1758	1734.5	21.5	25
	1046	897	884.5	21	21
	479.5	425.5	429.5	21	21
	252.5	213	223	20	19
43038	15	4	16.5	18	17
	16	4	17	18	17
	16	4	16	18	17
	16	4	15	18	19
	15	4	17	19	17
	15	5	15	18	16
	16.5	5	16	18	18
	15	4	16	19	19

## Sheet: Figure 1D
	PvAMA1_PaloAlto	PvAMA1_PNG16	PkAMA1	PfAMA1_3D7	TgAMA1
800801	5159.5	424	5	4	1
	3420	308	2.5	2	7
	1428.5	11	1.5	1	0
	495	5	1	1	5
	44	7	3.5	1.5	-0.5
	32	6	0	1.5	2.5
	21	5	-1	2	-1
	22	5	-1	-1	-6.5
	21	5	-0.5	1	2
	17	3	-1.5	0	-3.5
	22	6	-2	-1	-6
	16	4	-1	-1	-0.5
804805	6017.5	10496	22	5	4
	6463	10930	5	5	2.5
	5872.5	10145	4.5	3	3
	5085.5	9518	2	5	5.5
	3261.5	9328	4	2.5	1.5
	3090.5	9129.5	2	4.5	3
	549	6165.5	1	2	-2
	247	4914	2	2	2
	66	2245	0.5	1	2
	30	843	-1	-1	-2.5
	18	176	-1	1	-4
	10	23	0	0	-6.5
806807	1539	816	1570	836	6
	1467	751	1474.5	827.5	2
	1287	651	1400.5	768	5
	1219	591	1323	705.5	7
	1390.5	665	1382.5	777.5	0
	1152	577	1267.5	648.5	2
	1281	568	1230	381	-0.5
	1147.5	526	949	123	-4
	1074	477.5	1000.5	72	1
	886.5	364	777	43	3
	821	350	653	32	-4
	13	6	31	3	-3.5
808809	1714	15	50	16	4
	593	11	31	9	5
	144.5	3.5	25.5	3	2
	61	3	23	2	3
	25	1.5	17.5	0.5	-2
	18	1	7.5	2.5	0
	9	0	5	2	-4
	32	3	17	3	-1
	8	1	1.5	1	-0.5
	7	0	-0.5	0	-2.5
	7	1	0.5	0	2
	6	1	1	-1	-4.5
810811	7346.5	6635.5	82	5	6
	3502	2672	8	3	8
	1169.5	100	7.5	0	2
	586.5	80.5	5	2	5
	177	53	6	0.5	-5
	165	118.5	6	2.5	2
	125	88	3	1	-1
	125	98	5	2	-1
	86	75	4.5	2	0
	49.5	41	5	0	-1
	43	36	1.5	1	-8
	33	28.5	3	-1	-2
814815	1098	868	217	1	-1
	785	114	4	2	4
	682.5	5	3	2	-6
	393	3	2	2	1
	180	4	1	0.5	-1
	68	5	1	1.5	1
	18	88	4	1	-2
	8	5	1	1	0
	6	4	2.5	0.5	-0.5
	3	3	1	-1	-2.5
	4.5	3	0	0.5	-5.5
	3	2.5	3	2	-2
816817	6458	4937.5	8027	4926	6.5
	4842	2560	6143.5	2557	2.5
	4403.5	1362	4252.5	1277	4.5
	2735.5	351	4165	176	5
	2301	212	2984	77	-0.5
	1352	111.5	1431	60.5	1.5
	614	54	727	47	-3
	203	30.5	322	47	-3
	47.5	21.5	77.5	40	4.5
	45	19	75	36	-5.5
	33.5	17	50	38	-5
	20	9.5	24.5	22	-1.5
826827	4141.5	8886	9836	4.5	1
	3914	8641	9943	4	9
	3525	8297	11026.5	3	3.5
	3323	7348.5	10077	4	5.5
	2626	6711	11612.5	4.5	1
	1972	4899	10067	3.5	2.5
	1901	1781.5	11678	3	0.5
	1779	1535	10704	3	0
	1272.5	186	10570.5	3	2
	1258	131.5	9917	0.5	0.5
	1068.5	233	7487	1	-1
	39.5	57	3569	1	-1.5
828829	2102	457.5	312	1	0.5
	1365.5	122.5	153	3	7
	901.5	17	41.5	2	-0.5
	718.5	8	12	2	3
	403.5	9.5	8	1.5	-3
	149	6	5	1.5	2
	25	6	3.5	0	0
	17	6	2	3	1
	15	3	2.5	2	-0.5
	8	4	3	0.5	-5.5
	8	4	3	1.5	-5
	7	4	3	0.5	-0.5
830831	2354	2907	7225.5	1	4
	1557.5	334	7419.5	3	3
	1033.5	138.5	7214	2	-2
	784.5	38	6929	3	3
	294	12	5306	0.5	-4
	178	15	4997	2.5	3.5
	34	9.5	1658.5	0	-4
	16	13	320	1	3.5
	10.5	9	155.5	1	0.5
	23.5	9	141.5	-1	-1
	11	7	189	1	0
	4	7	10	0	-5.5
832833	9141.5	10618	7677	5	3.5
	8816	10153	1751	2	9
	8888.5	10516.5	170	3.5	3
	8322	9730.5	100	4	6.5
	7517.5	9232.5	37	2.5	7.5
	7209.5	8736	30.5	5.5	0.5
	6391	7333	29	2	-2
	5027.5	6473.5	23	4	4
	4234	6655.5	24.5	3	7.5
	2387	4109	22	2	-1
	2550	4387	30	2	-4
	25	38	18	1	-3.5
838839	9275.5	6300	6640.5	3	34
	7943	5823	6149	2.5	7
	6806	4547	5667	4	5
	5619	2430	6249	1	10.5
	4979	2056	5372.5	2	2.5
	2114.5	320	4564	3.5	1
	522	105	1353.5	2	-5
	969.5	129	2055	3	5
	133	63	188.5	2	-0.5
	93	42	98.5	0	-0.5
	118	49.5	164	1	-2.5
	30	18	26	1	-3.5
43038	0	0	0	0	0
	0	0	0	0	0
	0	0	0	0	0
	0	0	0	0	0
	0	0	0	0	0
	0	0	0	0	0
	0	0	0	0	0
	0	0	0	0	0
	0	0	0	0	0
	0	0	0	0	0
	0	0	0	0	0
	0	0	0	0	0

## Sheet: Figure 1E
		Kon	Koff
800801		0	0
804805		2484033	0.01143
806807		1345677	0.007404
808809		600529	-0.002345
810811		863698	0.004435
814815		2559787	0.005298
816817		1775087	0.01461
826827		601137	0.01024
828829		1276923	0.01317
830831		1007933	-0.0002602
832833		477288	0.008853
838839		1152144	0.01418

## Sheet: Figure 2A
	HumAb Conc. (ug/mL)	808809			826827			828829			830831			43038
	100	1.16509	1.50033	2.60623	1.47393	1.29256	3.66045	1.25577	2.4068	1.96016	1.69209	3.96675	1.96016	94.8976	100.221	100.003
	50	5.03994	1.28138	0.429479	3.87368	2.8525	3.90335	0.383134	-0.267391	3.17465	2.1284	5.081	-2.16912	91.3508	91.1845	100.003
	25	11.1941	10.6964	8.89462	0.601293	1.51541	0.988566	3.65552	5.5267	2.93176	3.87368	3.07535	4.14625	103.883	95.8247	109.253
	12.5	41.737	30.6213	31.1459	2.34656	0.624007	7.54683	20.4537	12.2122	20.1776	21.5445	10.8751	30.6222	101.518	96.8016	110.311
	6.25	65.6699	55.5822	57.7506	4.74631	14.2178	37.4234	47.7236	52.1023	41.0669	69.7576	54.9993	47.868	90.6415	98.267	105.553
	3.125	82.7649	86.0169	82.4204	22.4172	38.9541	76.2872	86.1195	86.4211	79.4448	80.4474	78.1757	66.3283	95.8433	95.5805	103.174
	1.5625	95.9849	92.8045	82.4204	64.0855	68.5931	88.675	92.8825	101.575	77.9875	95.9367	91.3238	81.1451	102.464	103.64	102.117
	0.78125	101.911	95.213	83.8716	86.3377	77.5071	93.2901	107.281	109.152	102.763	95.7185	106.478	88.675	92.2966	91.9171	99.2099
	0.390625	104.874	97.4026	105.155	90.2646	90.2096	101.306	94.6277	110.935	100.091	104.445	98.455	103.978	93.2424	103.396	108.461
	0.195312	104.646	106.599	101.286	91.5735	93.5523	105.921	95.0641	106.478	95.962	101.391	107.146	100.334	98.6807	104.128	106.875

## Sheet: Figure 2B
	800801	804805	806807	808809	810811	814815	816817	826827	828829	830831	832833	838839
IV072	82.5079				82.9548		79.4741	58.5917				82.676
Scpv 1141	112.853	102.024	142.312	94.3597	89.6318	65.2269	86.2288	45.5792	78.5416	80.9127	92.1332	88.9277
PQRC 21 065 D150	60.0683	69.7268	107.818	42.7685	68.5511	81.1238	57.2214	8.74275	75.1029	72.9384	77.5242	56.8292
PQRC 21 037 D0	107.053				111.587		101.443	45.6616				100.476
IV 054	104.332	95.1413	93.9807	118.222	90.9914	65.5773	23.2956	48.5183	129.803	114.332	72.0599	102.87
PQRC 009	105.973	91.3863	97.8202	100.925	85.3057	101.202	47.8347	55.9398	108.684	98.2846	86.7298	102.97
PQRC 099D0	85.8626	84.3092	104.153	65.5184	101.849	87.4743	45.017	11.0275	79.1876	86.2599	60.0802	67.6695

## Sheet: Figure 2C
	[µg/ml]	Isolate 1	Isolate 2	Isolate 3	Isolate 4
	1000	3.63122	14.6318	3.70248	1.45101
	500	3.69627	15.4557	8.56576	3.23122
	250	3.79337	18.4449	12.6885	11.109
	125	8.09445	23.4544	10.5616	24.3751
	62.5	23.0158	51.1515	19.289	39.3015
	31.25	66.941	79.4974	55.434	84.505
	15.625	88.9176	80.4851	62.0757	103.552
	7.8125	91.0376	89.176	73.077	100.266

## Sheet: Figure 3A
	CSP 2F2			043038			800801			804805			806807			808809			810811			814815			816817			826827			828829			830831			832833			838839
IC50 (μg/mL)	0.05626	0.0022225	8.152	1000	1000	1000	20.2065	1000	45.065	36.405	723.8	39.21	980.25	789.15	984.2	0.6452	4.275	2.403	195.79	931.55	59.85	18.4	164.85	536.95	54.245	980	413.55	0.012815	0.5162	1.787	0.033	2.753		0.137365	3.6725	5.5005	3.394	23.65	27.705	0.9783	142.65	92.565

## Sheet: Figure 3B
	43038	826827	826827	826827	826827	826827
HumAb Conc. (ug/mL)	1000	1000	100	10	1	0.1
Isolate 1	60.1843	1.61747	29.0693	51.1617	76.2798	86.7981
Isolate 2	66.1321	0.627218	20.5095	41.1805	63.6735	67.1915
Isolate 3	53.0997	1.66551	18.3446	45.9929	73.8888	76.3373
Isolate 4	61.8933	1.49753	20.0868	32.1658	72.8511	89.5623
Isolate 5	74.8094	1.66562	16.6164	33.0463	49.1252	69.2311

## Sheet: Figure 4A
	Day 2	Day 9
CBB9	1.577	1.027
D4D6	1.677	0.696
BD19	1.49	1.135
CB25	1.769	0.673
F3F6	1.51	0.776
04EF	1.599	0.784
D29F	1.459	0.782
89	1.018	0.547
8A2F	0.161
B104	0.24
D332	0.203
4A47	0.225	0.104

## Sheet: Figure 4B
	CT (300 μg)	826827 (300 μg)	826827 (30 μg)
CBB9	393000000000
D4D6	614000000000
BD19	353000000000
CB25	467000000000
F3F6		99800000000
04EF		76100000000
D29F		99800000000
89		57300000000
8A2F			295000000000
B104			1020000000000
D332			93800000000
4A47			442000000000

[truncated: 3 more sheets: Figure 6B, Figure 6C, Figure 6E]
